# Supplementary material for: Characterization of Small Extracellular Vesicles Isolated from Aurelia aurita
Source: Biology (Basel). 2025 Jul 23;14(8):922. doi: 10.3390/biology14080922 (PMC12384044; doi:10.3390/biology14080922)
Supplement: Supplementary file 1 [file biology-14-00922-s001.zip]

Archive with 1 entries (1 files):
- biology-3734668-supplementary.pdf
